# Supplementary material for: A Fluidic Interface with High Flow Uniformity for Reusable Large Area Resonant Biosensors
Source: Micromachines (Basel). 2017 Oct 14;8(10):308. doi: 10.3390/mi8100308 (PMC6190451; doi:10.3390/mi8100308)
Supplement: Supplementary File 1 [file micromachines-08-00308-s001.zip]

Archive with 2 entries (2 files):
- WaterFilling--------------.mp4
- BlueRedWaterFlushing-------------.mp4
